# Supplementary material for: Interdisciplinarity research based on NSFC-sponsored projects: A case study of mathematics in Chinese universities
Source: PLoS One. 2018 Jul 31;13(7):e0201577. doi: 10.1371/journal.pone.0201577 (PMC6067728; doi:10.1371/journal.pone.0201577)
Supplement: S4 Table — (XLSX) [file pone.0201577.s004.xlsx]

## Sheet: department
		Project number of different universities' professors in different research departments
		Department code	Department name	Total
		F	Information science	550
		G	Management science	92
		E	Engineering and material science	40
		C	Life Science	31
		D	Earth Science	27
		H	Medical science	13
		B	Chemical science	1
