# Supplementary material for: Interdisciplinarity research based on NSFC-sponsored projects: A case study of mathematics in Chinese universities
Source: PLoS One. 2018 Jul 31;13(7):e0201577. doi: 10.1371/journal.pone.0201577 (PMC6067728; doi:10.1371/journal.pone.0201577)
Supplement: S5 Table — (XLSX) [file pone.0201577.s005.xlsx]

## Sheet: area
		Professors' project number belonging to different research areas
		Research area code	Research area name	Project number
		F02	Computer science	229
		F03	Automation	203
		F01	Electronics and information system	110
		A02	Mechanics	103
		G01	Management science and engineering	87
		A05	Physics II	45
		A04	Physics I	44
		A06	Combination fund of NSFC and CAEP	21
		D04	Geophysics and space physics	18
		E09	Water science and marine engineering	16
		C13	Foundation of agriculture and crops	11
		C05	Biophysics, biochemistry and molecular biology	7
		C06	Genetics and bioinformatics	6
		E05	Mechanical engineering	6
		F05	Optics and optoelectronics	6
		G03	Macro-economic Management and Policy	5
		A03	Astronomy	4
		D01	Geography	4
		E01	Metallic material	4
		E04	Metallugical and mining	4
		E06	Engineering thermal physics and energy utilization	4
		F04	Semiconductor science and information devices	3
		H18	Imaging medicine and biomedical engineering	3
		D02	Geology	2
		D06	Marine science	2
		E07	Electronic science and engineering	2
		E08	Construction environment and structural engineering	2
		H02	Medical circulatory system	2
		H10	Medical immunology	2
		H16	Oncology	2
		H19	Medical pathogenic microorganisms and infection	2
		L05	The joint strategic fund for electronic information	2
		A08	Joint fund for big science devices	1
		B04	Polymer science	1
		C02	Botany	1
		C04	Zoology	1
		C09	Neurosciences	1
		C10	Biomechanics and tissue engineering	1
		C14	Plant protection	1
		C16	Forestry	1
		D05	Atmospheric science	1
		E02	Inorganic nonmetallic materials	1
		E03	Organic polymer material	1
		H24	Local epidemiology/occupational pathology	1
		H29	Combination of Chinese traditional and Western medicine	1
