# Supplementary material for: Interdisciplinarity research based on NSFC-sponsored projects: A case study of mathematics in Chinese universities
Source: PLoS One. 2018 Jul 31;13(7):e0201577. doi: 10.1371/journal.pone.0201577 (PMC6067728; doi:10.1371/journal.pone.0201577)
Supplement: S6 Table — (XLSX) [file pone.0201577.s006.xlsx]

## Sheet: fields
		Professors' project number belonging to different research fields
		Research field code	Project number	Research field code	Project number	Research field code	Project number
		F0205	100	E0608	3	C1608	1
		F0301	85	E0905	3	D0206	1
		A0202	52	E0910	3	D0214	1
		F0302	46	F0105	3	D0508	1
		F0104	43	F0512	3	E0103	1
		F0207	43	G0107	3	E0213	1
		F0201	38	G0112	3	E0314	1
		F0305	38	G0114	3	E0416	1
		G0103	29	H1809	3	E0417	1
		A0501	28	A0205	2	E0418	1
		F0101	23	A0503	2	E0422	1
		A0203	20	C0606	2	E0603	1
		F0103	19	C1302	2	E0701	1
		F0208	19	C1305	2	E0704	1
		F0304	19	D0102	2	E0712	1
		A0402	15	D0107	2	E0807	1
		A0204	13	D0408	2	E0808	1
		G0105	12	D0601	2	F0106	1
		G0115	12	E0105	2	F0109	1
		A0404	10	E0505	2	F0111	1
		F0202	10	E0506	2	F0114	1
		D0409	9	E0510	2	F0116	1
		F0102	9	F0108	2	F0125	1
		A0401	8	F0112	2	F0402	1
		A0403	7	F0115	2	F0403	1
		C0505	7	F0206	2	F0405	1
		C1304	7	G0106	2	F0506	1
		E0903	7	G0113	2	F0509	1
		F0303	6	G0302	2	F0510	1
		F0307	6	H1006	2	G0301	1
		A0502	5	A0206	1	G0306	1
		D0402	5	A0505	1	G0313	1
		F0203	5	A0801	1	H0201	1
		G0104	5	B0406	1	H0203	1
		G0116	5	C0201	1	H1608	1
		C0607	4	C0406	1	H1615	1
		G0111	4	C0905	1	H2401	1
		A0201	3	C1004	1	H2903	1
		A0506	3	C1402	1
