# Supplementary material for: Interdisciplinarity research based on NSFC-sponsored projects: A case study of mathematics in Chinese universities
Source: PLoS One. 2018 Jul 31;13(7):e0201577. doi: 10.1371/journal.pone.0201577 (PMC6067728; doi:10.1371/journal.pone.0201577)
Supplement: S7 Table — (XLSX) [file pone.0201577.s007.xlsx]

## Sheet: direction
		Project number of different universities' professors in different research directions
		Direction	Number	Direction	Number	Direction	Number	Direction	Number
		A020202	38	F010203	4	F030205	2	E042203	1
		F020701	31	F010301	4	F030502	2	E050503	1
		F030203	31	F010304	4	F051205	2	E050601	1
		F020501	20	F010306	4	G011203	2	E070401	1
		F010404	19	F020102	4	A020102	1	E080701	1
		F020507	17	F020107	4	A020203	1	E090301	1
		F020509	17	F020512	4	A020301	1	E090504	1
		F030108	15	F020703	4	A020306	1	F010204	1
		F020104	14	F030105	4	A020401	1	F010205	1
		A050101	13	F030106	4	A020402	1	F010402	1
		F030504	13	F030114	4	A020406	1	F010403	1
		F020513	12	F030707	4	A020410	1	F010405	1
		G010301	12	G010303	4	A020413	1	F010410	1
		F030116	11	A040208	3	A020601	1	F010501	1
		F010406	10	A040406	3	A040103	1	F010610	1
		F020508	10	A050103	3	A040104	1	F010806	1
		F030505	10	A050201	3	A040201	1	F010807	1
		F010401	9	E091002	3	A040203	1	F010909	1
		A020317	8	F020103	3	A040207	1	F011601	1
		A020415	8	F020204	3	A040214	1	F012501	1
		D040901	8	F020505	3	A040215	1	F020202	1
		F030107	8	F020705	3	A040405	1	F020208	1
		F030118	8	F020805	3	A040409	1	F020303	1
		A020204	7	F030110	3	A050102	1	F020304	1
		F010101	7	F030119	3	A050105	1	F020305	1
		F020101	7	F030402	3	A050204	1	F020511	1
		F020809	7	F030507	3	A050507	1	F020606	1
		F030101	7	A020101	2	A050602	1	F020803	1
		F030506	7	A020201	2	A050603	1	F020804	1
		A020312	6	A020302	2	A050605	1	F030109	1
		A050104	6	A020305	2	B040613	1	F030120	1
		C130406	6	A020501	2	C020101	1	F030204	1
		F020502	6	A040204	2	C040602	1	F030407	1
		F020504	6	A040302	2	C050505	1	F030408	1
		F030113	6	A050301	2	C050506	1	F030704	1
		F030207	6	C060702	2	C060701	1	F030705	1
		F030401	6	D010202	2	C060703	1	F040206	1
		F030403	6	E051002	2	C100403	1	F040306	1
		A040206	5	F010104	2	C130401	1	F040502	1
		A040413	5	F010206	2	C140204	1	F050602	1
		F010102	5	F010503	2	D010701	1	F050906	1
		F010103	5	F011202	2	D010702	1	F051001	1
		F010201	5	F020301	2	E010302	1	F051206	1
		F020201	5	F020807	2	E010501	1	G010302	1
		F030201	5	F020808	2	E010503	1	G030201	1
		A040106	4	F030104	2	E031401	1	G031302	1
