# Supplementary material for: Interdisciplinarity research based on NSFC-sponsored projects: A case study of mathematics in Chinese universities
Source: PLoS One. 2018 Jul 31;13(7):e0201577. doi: 10.1371/journal.pone.0201577 (PMC6067728; doi:10.1371/journal.pone.0201577)
Supplement: S2 File — (XLSX) [file pone.0201577.s009.xlsx]

## Sheet: Data of 985 universities
Data of 985 universities with weighted-mean DIRD
Number	University name in Chinese	University name in English	Professor number	Added_DIRD	Professors' project number	Professors' project amount (unit: 10 thounds yuan)
1	北京大学	Peking University	73	6.50542	289	15408.6
2	北京航空航天大学	Beihang University	27	1.09615	41	4728.1
3	北京理工大学	Beijing Institute of Technology	24	3.33846	45	1669.8
4	北京师范大学	Beijing Normal University	41	3.04461	126	5738.5
5	大连理工大学	Dalian University of Technology	35	1.27324	103	4276.2
6	电子科技大学	University of Electronic Science and Technology of China	22	0.797128	23	836
7	东北大学	Northeastern University	12	0.0785583	13	237.9
8	东南大学	Southeast University	14	0.573736	51	1580.9
9	复旦大学	Fudan University	55	5.12276	228	10034.7
10	哈尔滨工业大学	Harbin Institute of Technology	28	5.12276	38	1795.3
11	湖南大学	Hunan University	20	0.193488	35	1354.3
12	华东师范大学	East China Normal University	48	2.42523	129	4772.65
13	华南理工大学	South China University of Technology	28	0.114103	40	1365.1
14	华中科技大学	Huazhong University of Science and Technology	23	2.60278	48	1911.7
15	吉林大学	Jilin University	43	3.43602	112	4354.7
16	兰州大学	Lanzhou University	20	0.571795	53	1898.5
17	南京大学	Nanjing University	34	2.8905	125	4807.52
18	南开大学	Nankai University	54	2.57868	178	7831.35
19	清华大学	Tsinghua University	44	4.18457	162	6950.66
20	厦门大学	Xiamen University	45	1.44253	106	4614.5
21	山东大学	Shandong University	51	4.11819	175	8441.6
22	上海交通大学	Shanghai Jiao Tong University	64	5.15088	162	5726.47
23	四川大学	Sichuan University	48	4.20969	142	5963.4
24	天津大学	TianjinUniversity	10	0.487179	20	563
25	同济大学	Tongji University	36	2.05449	64	2129.8
26	武汉大学	Wuhan University	39	4.4717	153	5346.21
27	西安交通大学	Xi'an Jiaotong University	42	1.56721	103	6104.8
28	西北工业大学	Northwestern Polytechnical University	21	0.641321	63	3111.6
29	西北农林科技大学	Northwest A&F University	5	0	1	56
30	浙江大学	Zhejiang University	51	2.88869	187	7623.31
31	中国海洋大学	Ocean University of China	15	0.153846	20	580.5
32	中国科学技术大学	University of Science and Technology of China	42	2.14746	113	5286
33	中国农业大学	China Agricultural University	11	2.38462	10	339.2
34	中国人民大学	Renmin University of China	11	0.241966	19	464.7
35	中南大学	Central South University	40	2.35226	62	2272.7
36	中山大学	Sun Yat-sen University	28	2.21794	111	7033.75
37	重庆大学	Chongqing University	29	1.9188	31	1246
			Total professor number	Average DIRD	Total project number	Total project amount
			1233	2.28105	3381	148456
