# Supplementary material for: Interdisciplinarity research based on NSFC-sponsored projects: A case study of mathematics in Chinese universities
Source: PLoS One. 2018 Jul 31;13(7):e0201577. doi: 10.1371/journal.pone.0201577 (PMC6067728; doi:10.1371/journal.pone.0201577)
Supplement: S3 File — (XLSX) [file pone.0201577.s010.xlsx]

## Sheet: Data of 211 universities
Data of 211 universities with weighted-mean DIRD
Number	University name in Chinese	University name in English	Professor number	AVG_DIRD	Professors' project number	Professors' project amount (unit: 10 thounds yuan)
1	北京邮电大学	Beijing University of Posts and Telecommunications	44	4.87323	81	4038.5
2	南京师范大学	Nanjing Normal University	41	0.602564	91	2712.3
3	北京科技大学	University of Science & Technology Beijing	40	4.91406	59	1681.64
4	湖南师范大学	Hunan Normal University	39	0.415519	67	1854.6
5	苏州大学	Soochow University	32	2.27758	72	2707.9
6	华中师范大学	Central China Normal University	31	0.771068	81	2595.6
7	华南师范大学	South China Normal University	28	0.961026	51	1292.5
8	上海大学	Shanghai University	28	1.13675	26	859
9	东北师范大学	Northeast Normal University	26	0.523571	78	3981.4
10	东华大学	Donghua University	26	0.153846	27	956.3
11	中国石油大学 （华东）	China University of Petroleum （East China）	26	1	9	234
12	北京工业大学	Beijing University of Technology	25	2.12051	40	1448.1
13	西南大学	Southwest University	25	0.558697	46	1458.7
14	北京交通大学	Beijing Jiaotong University	24	1.59969	69	2451.2
15	河北工业大学	Hebei University of Technology	24	0.5	8	252
16	陕西师范大学	Shaanxi Normal University	24	2.53711	60	2045
17	新疆大学	Xinjiang University	24	0.774594	40	1701
18	中央财经大学	Central University of Finance and Economics	23	0.307692	7	315
19	华东理工大学	East China University of Science and Technology	22	0.908547	31	1479
20	南京航空航天大学	Nanjing University of Aeronautics and Astronautics	22	2.54087	45	1482.1
21	郑州大学	Zhengzhou University	22	1.55985	57	1681.6
22	西北大学	Northwest University	21	2.0807	58	1529.9
23	西南交通大学	Southwest Jiaotong University	21	0.836364	18	478.48
24	福州大学	Fuzhou University	19	0.516364	25	1002
25	西安电子科技大学	Xidian University	19	4.42526	33	1208
26	云南大学	Yunnan University	19	1.31225	43	1550.5
27	中国矿业大学	China University of Mining and Technology	19	0.324786	21	747.8
28	安徽大学	Anhui University	18	1.41026	21	715
29	南昌大学	Nanchang University	16	0.307692	14	424
30	武汉理工大学	Wuhan University of Technology	15	0	6	81
31	合肥工业大学	Hefei University of Technology	14	0.24302	17	751
32	海南大学	Hunan University	14	0.307692	8	271
33	上海财经大学	Shanghai University of Finance and Economics	14	1.11538	11	584
34	中国地质大学（武汉）	China University of Geosciences (Wuhan)	14	1.21795	8	188
35	哈尔滨工程大学	Harbin Engineering University	13	0.269231	16	628
36	太原理工大学	Taiyuan University of Technology	13	0	6	114
37	中南财经政法大学	Zhongnan University of Economics and Law	13	0	1	50
38	内蒙古大学	Inner Mongolia University	11	0.830617	30	862.5
39	华北电力大学	North China Electric Power University	10	0	3	70.8
40	长安大学	Chang'an University	10	0	2	68
41	广西大学	Guangxi University	9	0.523077	21	782.2
42	辽宁大学	Liaoning University	9	0.307692	3	81
43	中国地质大学（北京）	China University of Geosciences (Beijing)	9	0	4	155
44	中国药科大学	China Pharmaceutical University	7	0	0	0
45	对外经济贸易大学	University of International Business and Economics	6	0	1	21
46	贵州大学	Guizhou University	6	0.666667	12	333
47	江南大学	Jiangnan University	6	0.317949	6	262
48	中国矿业大学（北京）	China University of Mining and Technology (Beijing)	6	0	13	458
49	南京理工大学	Nanjing University of Science and Technology	5	0.153846	6	287
50	宁夏大学	Ningxia University	5	0.5	8	308
51	北京化工大学	Beijing University of Chemical Technology	4	0	1	48
52	华北电力大学（保定）	North China Electric Power University (Baoding)	4	0	0	0
53	华中农业大学	Huazhong Agricultural University	4	0	0	0
54	河海大学	Hohai University	3	0	4	138
55	四川农业大学	Sichuan Agricultural University	3	0	0	0
56	中国石油大学（北京）	China University of Petroleum (Beijing)	3	0.166667	3	86
57	北京林业大学	Beijing Forestry University	2	0	2	140
58	南京农业大学	Nanjing Agricultural University	2	0	2	97
59	东北林业大学	Northeast Forestry University	0	0	0	0
60	东北农业大学	Northeast Agricultural University	0	0	0	0
			Total professor number	Average DIRD	Total project number	Total project amount
			982	0.814504	1472	51747.6
