# Supplementary material for: Interdisciplinarity research based on NSFC-sponsored projects: A case study of mathematics in Chinese universities
Source: PLoS One. 2018 Jul 31;13(7):e0201577. doi: 10.1371/journal.pone.0201577 (PMC6067728; doi:10.1371/journal.pone.0201577)
Supplement: S4 File — (XLSX) [file pone.0201577.s011.xlsx]

## Sheet: Data of normal universities
Data of normal universities with weighted-mean DIRD
Number	University name in Chinese	University name in English	Professor number	AVG_DIRD	Professors' project number	Professors' project amount (unit: 10 thounds yuan)
1	北京师范大学	Beijing Normal University	41	3.04461	126	5738.5
2	东北师范大学	Northeast Normal University	26	0.523571	78	3981.4
3	华东师范大学	East China Normal University	48	2.42523	129	4772.65
4	华南师范大学	South China Normal University	28	0.961026	51	1292.5
5	陕西师范大学	Shaanxi Normal University	24	2.53711	60	2045
6	西南大学	Southwest University	25	0.558697	46	1458.7
7	华中师范大学	Central China Normal University	31	0.771068	81	2595.6
8	南京师范大学	Nanjing Normal University	41	0.602564	91	2712.3
9	湖南师范大学	Hunan Normal University	39	0.415519	67	1854.6
10	首都师范大学	Capital Normal University	38	1.09317	77	3342.6
11	福建师范大学	Fujian Normal University	29	1.38983	27	585
12	浙江师范大学	Zhejiang Normal University	30	2.1732	42	1611
13	山东师范大学	Shandong Normal University	15	0.635138	19	369.8
14	上海师范大学	Shanghai Normal University	20	0.588462	33	913.6
15	西北师范大学	Northwest Normal University	25	2.16303	44	1293.5
16	安徽师范大学	Anhui Normal University	15	0.602564	13	293
17	天津师范大学	Tianjin Normal University	9	0	4	113
18	河北师范大学	Hebei Normal University	36	0.701368	55	1651
19	河南师范大学	Henan Normal University	25	0.153846	19	657
20	广西师范大学	Guangxi Normal University	9	0.205128	13	452
21	云南师范大学	Yunnan Normal University	16	0.500641	28	750
22	杭州师范大学	Hangzhou Normal University	17	0	8	327
23	内蒙古师范大学	Inner Mongolia Normal University	12	2.15	11	311
24	辽宁师范大学	Liaoning Normal University	11	0	6	170
25	贵州师范大学	Guizhou Normal University	17	0.102564	11	330
26	山西师范大学	Shanxi Normal University	10	0	4	138
27	曲阜师范大学	Qufu Normal University	20	0.274359	30	929.7
28	江苏师范大学	Jiangsu Normal University	22	0.769231	29	889.1
29	重庆师范大学	Chongqing Normal University	21	0.692308	15	523
30	沈阳师范大学	Shenyang Normal University	10	0	0	0
31	海南师范大学	Hainan Normal University	8	0.117521	6	147
32	吉林师范大学	Jilin Normal University	8	0	1	24
33	赣南师范大学	Gannan Normal University	10	0.333333	9	254
34	广西师范学院	Guangxi Teachers Education University	9	0	5	191
35	商丘师范学院	Shangqiu Normal University	10	0	0	0
36	淮北师范大学	Huaibei Normal University	6	0.8	3	42
37	信阳师范学院	Xinyang Normal University	15	0.133163	14	401
38	天津职业技术师范大学	Tianjin University of Technology and Education	6	0	3	68
39	阜阳师范大学	Fuyang Normal University	6	0	1	3
40	淮阴师范学院	Huaiyin Normal University	8	0.307692	4	194
41	安庆师范学院	Anqing Normal University	9	0	2	42
42	太原师范学院	Taiyuan Normal University	5	0	0	0
43	南阳师范学院	Nanyang Normal University	7	0	0	0
44	岭南师范学院	Lingnan Normal University	8	0.0205128	7	117.7
45	衡阳师范学院	Hengyang Normal University	5	0	0	0
46	曲靖师范学院	Qujing Normal University	5	0	3	113
47	长江师范学院	Yangtze Normal University	1	0	0	0
48	咸阳师范学院	Xianyang Normal University	3	0	0	0
49	玉林师范学院	Yulin Normal University	7	0	3	138
50	通化师范学院	Tonghua Normal University	9	0	0	0
51	上饶师范学院	Shangrao Normal University	3	0	2	61
52	楚雄师范学院	Chuxiong Normal University	5	0	0	0
53	忻州师范学院	Xinzhou Teachers University	3	0	0	0
54	玉溪师范学院	Yuxi Normal University	2	0	2	58
55	洛阳师范学院	Luoyang Normal University	6	0	6	160
56	乐山师范学院	Leshan Normal University	6	0	0	0
57	合肥师范学院	Hefei Normal University	5	0	1	20
58	安阳师范学院	Anyang Normal University	2	0	1	34
59	河北科技师范学院	Hebei Normal University Of Science & Technology	7	0	0	0
60	甘肃民族师范学院	Gansu Normal University for Nationalities	6	0	0	0
61	黄冈师范学院	Huanggang Normal University	5	0	1	17
62	渭南师范学院	Weinan Normal University	6	0	0	0
63	鞍山师范学院	Anshan Normal College	3	0	0	0
64	周口师范学院	Zhoukou Normal University	3	0	0	0
65	宁德师范学院	Ningde Normal University	5	0	0	0
66	湖南第一师范学院	Hunan First Normal University	9	0	0	0
67	黔南民族师范学院	Qiannan Normal University for Nationalities	9	0	0	0
68	广西民族师范学院	Guangxi Normal University for Nationalities	7	0	0	0
69	沧州师范学院	Cangzhou Normal University	3	0	0	0
70	白城师范学院	Baicheng Normal University	6	0	0	0
71	六盘水师范学院	Liupanshui Normal University	4	0	0	0
72	重庆第二师范学院	Chongqing University of Education	6	0	1	25
73	陕西学前师范学院	Shaanxi Xueqian Normal University	6	0	0	0
74	成都师范学院	Chengdu Normal University	3	0	0	0
75	广东第二师范学院	Guangdong University of Education	3	0	1	50
76	河北民族师范学院	Hebei Normal University for Nationalities	7	0	0	0
77	兴义民族师范学院	Xingyi Normal University for Nationalities	2	0	0	0
78	齐鲁师范学院	Qilu Normal University	8	0	0	0
79	湖北第二师范学院	Hubei University of Education	8	0	0	0
80	宁夏师范学院	Ningxia Normal University	7	0	1	21
			Total professor number	Average DIRD	Total project number	Total project amount
			1010	0.346831	1294	44281.2
